# Supplementary material for: Botrytis cinerea PMT4 Is Involved in O-Glycosylation, Cell Wall Organization, Membrane Integrity, and Virulence
Source: J Fungi (Basel). 2025 Jan 17;11(1):71. doi: 10.3390/jof11010071 (PMC11766925; doi:10.3390/jof11010071)
Supplement: Supplementary file 1 [file jof-11-00071-s001.zip]

Archive with 4 entries (4 files):
- Caption Supplementary FigS1.pdf
- Fig S1.tif
- Table S1_v2.pdf
- Table S2_v2.pdf
